# Supplementary material for: Blu-Ray-Based Quantification of CD98+ Extracellular Vesicles for Early Detection of Hepatocellular Carcinoma
Source: Cancers (Basel). 2026 Mar 26;18(7):1086. doi: 10.3390/cancers18071086 (PMC13072036; doi:10.3390/cancers18071086)
Supplement: Supplementary file 1 [file cancers-18-01086-s001.zip]

Archive with 1 entries (1 files):
- cancers-4125149-supplementary.pdf
